# Supplementary material for: Underreporting of adverse events to health authorities by healthcare professionals: a red flag-raising descriptive study
Source: Int J Qual Health Care. 2024 Nov 28;36(4):mzae109. doi: 10.1093/intqhc/mzae109 (PMC11879413; doi:10.1093/intqhc/mzae109)
Supplement: mzae109_Supp [file mzae109_supp.zip]

Archive with 2 entries (1 files):
- mzae109_Supp/suppl_data/
- mzae109_Supp/suppl_data/Supplementary materials_IJQHC_16 décembre.docx
